# Supplementary material for: HyperCys: A Structure- and Sequence-Based Predictor of Hyper-Reactive Druggable Cysteines
Source: Int J Mol Sci. 2023 Mar 22;24(6):5960. doi: 10.3390/ijms24065960 (PMC10054327; doi:10.3390/ijms24065960)
Supplement: Supplementary file 1 [file ijms-24-05960-s001.zip]

Archive with 1 entries (1 files):
- ijms-2249908-supplementary.pdf
